# Supplementary material for: N-Heterocyclic Carbene-Platinum Complexes Featuring an Anthracenyl Moiety: Anti-Cancer Activity and DNA Interaction
Source: Int J Mol Sci. 2019 Aug 27;20(17):4198. doi: 10.3390/ijms20174198 (PMC6747518; doi:10.3390/ijms20174198)
Supplement: Supplementary File 1 [file ijms-20-04198-s001.zip]

Archive with 1 entries (1 files):
- ijms-563775-supplementary.cif
