# Supplementary material for: N-Heterocyclic Carbene-Platinum Complexes Featuring an Anthracenyl Moiety: Anti-Cancer Activity and DNA Interaction
Source: Int J Mol Sci. 2019 Aug 27;20(17):4198. doi: 10.3390/ijms20174198 (PMC6747518; doi:10.3390/ijms20174198)
Supplement: Supplementary File 1 [file ijms-20-04198-s001.zip › ijms-563775-supplementary.cif]

 
data_jlggd130214
 
_audit_creation_method            SHELXL-97
_chemical_name_systematic
;
 ?
;
_chemical_name_common             ?
_chemical_melting_point           ?
_chemical_formula_moiety          'C24 H21 I2 N3 Pt'
_chemical_formula_sum
 'C24 H21 I2 N3 Pt'
_chemical_formula_weight          800.33
 
loop_
 _atom_type_symbol
 _atom_type_description
 _atom_type_scat_dispersion_real
 _atom_type_scat_dispersion_imag
 _atom_type_scat_source
 'C'  'C'   0.0033   0.0016
 'International Tables Vol C Tables 4.2.6.8 and 6.1.1.4'
 'H'  'H'   0.0000   0.0000
 'International Tables Vol C Tables 4.2.6.8 and 6.1.1.4'
 'N'  'N'   0.0061   0.0033
 'International Tables Vol C Tables 4.2.6.8 and 6.1.1.4'
 'I'  'I'  -0.4742   1.8119
 'International Tables Vol C Tables 4.2.6.8 and 6.1.1.4'
 'Pt'  'Pt'  -1.7033   8.3905
 'International Tables Vol C Tables 4.2.6.8 and 6.1.1.4'
 
_symmetry_cell_setting            'Monoclinic'
_symmetry_space_group_name_H-M    'P 21/c'
_symmetry_space_group_name_Hall   '-P 2ybc'
 
loop_
 _symmetry_equiv_pos_as_xyz
 'x, y, z'
 '-x, y+1/2, -z+1/2'
 '-x, -y, -z'
 'x, -y-1/2, z-1/2'
 
_cell_length_a                    8.9160(5)
_cell_length_b                    12.8661(6)
_cell_length_c                    22.0813(9)
_cell_angle_alpha                 90.00
_cell_angle_beta                  110.634(2)
_cell_angle_gamma                 90.00
_cell_volume                      2370.5(2)
_cell_formula_units_Z             4
_cell_measurement_temperature     173(2)
_cell_measurement_reflns_used     9921
_cell_measurement_theta_min       2.91
_cell_measurement_theta_max       32.05
 
_exptl_crystal_description        'prism'
_exptl_crystal_colour             'yellow'
_exptl_crystal_size_max           0.25
_exptl_crystal_size_mid           0.22
_exptl_crystal_size_min           0.20
_exptl_crystal_density_meas       ?
_exptl_crystal_density_diffrn     2.242
_exptl_crystal_density_method     'not measured'
_exptl_crystal_F_000              1480
_exptl_absorpt_coefficient_mu     8.539
_exptl_absorpt_correction_type    'multi-scan'
_exptl_absorpt_correction_T_min   0.2240
_exptl_absorpt_correction_T_max   0.2800
_exptl_absorpt_process_details    'sadabs'
 
_exptl_special_details
;
 ?
;
 
_diffrn_ambient_temperature       173(2)
_diffrn_radiation_wavelength      0.71073
_diffrn_radiation_type            MoK\a
_diffrn_radiation_source          'fine-focus sealed tube'
_diffrn_radiation_monochromator   graphite
_diffrn_measurement_device_type   'Bruker APEX-II CCD'
_diffrn_measurement_method        '\f and \w scans'
_diffrn_detector_area_resol_mean  ?
_diffrn_standards_number          ?
_diffrn_standards_interval_count  ?
_diffrn_standards_interval_time   ?
_diffrn_standards_decay_%         ?
_diffrn_reflns_number             32703
_diffrn_reflns_av_R_equivalents   0.0246
_diffrn_reflns_av_sigmaI/netI     0.0240
_diffrn_reflns_limit_h_min        -13
_diffrn_reflns_limit_h_max        13
_diffrn_reflns_limit_k_min        -19
_diffrn_reflns_limit_k_max        19
_diffrn_reflns_limit_l_min        -31
_diffrn_reflns_limit_l_max        32
_diffrn_reflns_theta_min          1.86
_diffrn_reflns_theta_max          32.06
_reflns_number_total              8271
_reflns_number_gt                 7233
_reflns_threshold_expression      I>2\s(I)
 
_computing_data_collection        'Bruker APEX2'
_computing_cell_refinement        'Bruker SAINT'
_computing_data_reduction         'Bruker SAINT'
_computing_structure_solution     'SHELXS-97 (Sheldrick, 2008)'
_computing_structure_refinement   'SHELXL-97 (Sheldrick, 2008)'
_computing_molecular_graphics     'Bruker SHELXTL'
_computing_publication_material   'Bruker SHELXTL'
 
_refine_special_details
;
 Refinement of F^2^ against ALL reflections.  The weighted R-factor wR and
 goodness of fit S are based on F^2^, conventional R-factors R are based
 on F, with F set to zero for negative F^2^. The threshold expression of
 F^2^ > 2\s(F^2^) is used only for calculating R-factors(gt) etc. and is
 not relevant to the choice of reflections for refinement.  R-factors based
 on F^2^ are statistically about twice as large as those based on F, and R-
 factors based on ALL data will be even larger.
;
 
_refine_ls_structure_factor_coef  Fsqd
_refine_ls_matrix_type            full
_refine_ls_weighting_scheme       calc
_refine_ls_weighting_details
 'calc w=1/[\s^2^(Fo^2^)+(0.0120P)^2^+10.2930P] where P=(Fo^2^+2Fc^2^)/3'
_atom_sites_solution_primary      direct
_atom_sites_solution_secondary    difmap
_atom_sites_solution_hydrogens    geom
_refine_ls_hydrogen_treatment     constr
_refine_ls_extinction_method      none
_refine_ls_extinction_coef        ?
_refine_ls_number_reflns          8271
_refine_ls_number_parameters      272
_refine_ls_number_restraints      0
_refine_ls_R_factor_all           0.0411
_refine_ls_R_factor_gt            0.0318
_refine_ls_wR_factor_ref          0.0635
_refine_ls_wR_factor_gt           0.0597
_refine_ls_goodness_of_fit_ref    1.124
_refine_ls_restrained_S_all       1.124
_refine_ls_shift/su_max           0.001
_refine_ls_shift/su_mean          0.000
 
loop_
 _atom_site_label
 _atom_site_type_symbol
 _atom_site_fract_x
 _atom_site_fract_y
 _atom_site_fract_z
 _atom_site_U_iso_or_equiv
 _atom_site_adp_type
 _atom_site_occupancy
 _atom_site_symmetry_multiplicity
 _atom_site_calc_flag
 _atom_site_refinement_flags
 _atom_site_disorder_assembly
 _atom_site_disorder_group
C1 C 0.3446(4) 0.2001(3) 0.82462(16) 0.0205(6) Uani 1 1 d . . .
C2 C 0.5745(5) 0.2821(3) 0.83492(19) 0.0260(7) Uani 1 1 d . . .
H2 H 0.6640 0.3274 0.8509 0.031 Uiso 1 1 calc R . .
C3 C 0.5431(5) 0.2162(3) 0.78481(19) 0.0270(8) Uani 1 1 d . . .
H3 H 0.6063 0.2061 0.7585 0.032 Uiso 1 1 calc R . .
C4 C 0.4386(4) 0.3211(3) 0.91668(18) 0.0250(7) Uani 1 1 d . . .
H4A H 0.4464 0.2670 0.9496 0.030 Uiso 1 1 calc R . .
H4B H 0.3321 0.3544 0.9052 0.030 Uiso 1 1 calc R . .
C5 C 0.5672(4) 0.4020(3) 0.94571(17) 0.0234(7) Uani 1 1 d . . .
C6 C 0.5376(5) 0.5055(3) 0.92498(17) 0.0243(7) Uani 1 1 d . . .
C7 C 0.3943(5) 0.5384(4) 0.87465(19) 0.0311(8) Uani 1 1 d . . .
H7 H 0.3163 0.4881 0.8525 0.037 Uiso 1 1 calc R . .
C8 C 0.3677(6) 0.6395(4) 0.8581(2) 0.0372(10) Uani 1 1 d . . .
H8 H 0.2705 0.6594 0.8251 0.045 Uiso 1 1 calc R . .
C9 C 0.4828(6) 0.7163(4) 0.8892(2) 0.0401(11) Uani 1 1 d . . .
H9 H 0.4617 0.7872 0.8772 0.048 Uiso 1 1 calc R . .
C10 C 0.6227(6) 0.6895(3) 0.9360(2) 0.0348(9) Uani 1 1 d . . .
H10 H 0.7002 0.7416 0.9556 0.042 Uiso 1 1 calc R . .
C11 C 0.6552(5) 0.5834(3) 0.95637(19) 0.0268(8) Uani 1 1 d . . .
C12 C 0.7950(5) 0.5548(3) 1.00641(19) 0.0282(8) Uani 1 1 d . . .
H12 H 0.8712 0.6069 1.0272 0.034 Uiso 1 1 calc R . .
C13 C 0.8264(5) 0.4525(3) 1.02681(18) 0.0270(8) Uani 1 1 d . . .
C14 C 0.9682(5) 0.4229(4) 1.0785(2) 0.0369(10) Uani 1 1 d . . .
H14 H 1.0434 0.4748 1.1006 0.044 Uiso 1 1 calc R . .
C15 C 0.9980(6) 0.3221(4) 1.0969(2) 0.0444(11) Uani 1 1 d . . .
H15 H 1.0937 0.3042 1.1313 0.053 Uiso 1 1 calc R . .
C16 C 0.8883(6) 0.2444(4) 1.0653(3) 0.0424(11) Uani 1 1 d . . .
H16 H 0.9109 0.1741 1.0783 0.051 Uiso 1 1 calc R . .
C17 C 0.7503(5) 0.2682(3) 1.0163(2) 0.0336(9) Uani 1 1 d . . .
H17 H 0.6780 0.2140 0.9957 0.040 Uiso 1 1 calc R . .
C18 C 0.7112(5) 0.3732(3) 0.99502(18) 0.0245(7) Uani 1 1 d . . .
C19 C 0.3326(6) 0.0799(4) 0.7344(2) 0.0374(10) Uani 1 1 d . . .
H19A H 0.3798 0.0143 0.7549 0.056 Uiso 1 1 calc R . .
H19B H 0.3554 0.0897 0.6945 0.056 Uiso 1 1 calc R . .
H19C H 0.2164 0.0781 0.7241 0.056 Uiso 1 1 calc R . .
C20 C -0.1296(5) 0.0152(3) 0.8128(2) 0.0361(10) Uani 1 1 d . . .
H20 H -0.1094 0.0068 0.7736 0.043 Uiso 1 1 calc R . .
C21 C -0.2472(6) -0.0439(4) 0.8228(3) 0.0560(16) Uani 1 1 d . . .
H21 H -0.3062 -0.0929 0.7912 0.067 Uiso 1 1 calc R . .
C22 C -0.2786(7) -0.0311(4) 0.8791(4) 0.0612(18) Uani 1 1 d . . .
H22 H -0.3594 -0.0711 0.8870 0.073 Uiso 1 1 calc R . .
C23 C -0.1916(7) 0.0398(5) 0.9229(3) 0.0535(15) Uani 1 1 d . . .
H23 H -0.2109 0.0499 0.9622 0.064 Uiso 1 1 calc R . .
C24 C -0.0744(6) 0.0973(4) 0.9102(2) 0.0385(10) Uani 1 1 d . . .
H24 H -0.0153 0.1476 0.9408 0.046 Uiso 1 1 calc R . .
N1 N 0.4511(4) 0.2714(2) 0.85867(14) 0.0203(6) Uani 1 1 d . . .
N2 N 0.4015(4) 0.1660(3) 0.77871(15) 0.0247(6) Uani 1 1 d . . .
N3 N -0.0429(4) 0.0838(2) 0.85624(16) 0.0245(6) Uani 1 1 d . . .
I1 I 0.33461(4) 0.01211(3) 0.916112(19) 0.04848(10) Uani 1 1 d . . .
I2 I -0.01719(3) 0.30574(2) 0.778130(17) 0.04197(8) Uani 1 1 d . . .
Pt1 Pt 0.154332(16) 0.150215(11) 0.840822(6) 0.01940(3) Uani 1 1 d . . .
 
loop_
 _atom_site_aniso_label
 _atom_site_aniso_U_11
 _atom_site_aniso_U_22
 _atom_site_aniso_U_33
 _atom_site_aniso_U_23
 _atom_site_aniso_U_13
 _atom_site_aniso_U_12
C1 0.0206(15) 0.0214(16) 0.0202(15) -0.0011(12) 0.0080(12) -0.0014(13)
C2 0.0229(17) 0.0306(19) 0.0291(18) -0.0030(15) 0.0147(14) -0.0077(15)
C3 0.0249(18) 0.035(2) 0.0267(18) -0.0030(15) 0.0157(14) -0.0035(15)
C4 0.0224(17) 0.0300(18) 0.0268(17) -0.0090(14) 0.0139(14) -0.0111(14)
C5 0.0244(17) 0.0260(18) 0.0235(16) -0.0072(13) 0.0132(13) -0.0089(14)
C6 0.0264(17) 0.0293(18) 0.0226(16) -0.0046(14) 0.0155(14) -0.0042(15)
C7 0.029(2) 0.043(2) 0.0239(18) -0.0014(16) 0.0125(15) -0.0047(17)
C8 0.035(2) 0.048(3) 0.032(2) 0.0055(19) 0.0171(17) 0.006(2)
C9 0.056(3) 0.031(2) 0.045(3) 0.0057(19) 0.031(2) 0.006(2)
C10 0.045(3) 0.026(2) 0.041(2) -0.0015(17) 0.026(2) -0.0069(18)
C11 0.032(2) 0.0276(18) 0.0271(18) -0.0045(14) 0.0185(15) -0.0076(15)
C12 0.0291(19) 0.0304(19) 0.0292(18) -0.0078(15) 0.0154(15) -0.0142(16)
C13 0.0236(17) 0.034(2) 0.0263(17) -0.0047(15) 0.0128(14) -0.0086(15)
C14 0.0241(19) 0.051(3) 0.033(2) -0.0028(19) 0.0079(16) -0.0101(19)
C15 0.031(2) 0.057(3) 0.042(3) 0.007(2) 0.0088(19) 0.002(2)
C16 0.038(2) 0.038(2) 0.053(3) 0.009(2) 0.019(2) 0.005(2)
C17 0.035(2) 0.029(2) 0.040(2) -0.0013(17) 0.0171(18) -0.0028(17)
C18 0.0253(17) 0.0272(18) 0.0253(17) -0.0042(13) 0.0144(14) -0.0054(14)
C19 0.041(2) 0.042(2) 0.030(2) -0.0176(18) 0.0138(18) -0.010(2)
C20 0.027(2) 0.032(2) 0.052(3) -0.0125(19) 0.0169(18) -0.0094(17)
C21 0.034(3) 0.036(3) 0.101(5) -0.015(3) 0.026(3) -0.017(2)
C22 0.041(3) 0.034(3) 0.127(6) 0.012(3) 0.053(4) -0.004(2)
C23 0.055(3) 0.051(3) 0.077(4) 0.010(3) 0.052(3) 0.003(3)
C24 0.039(2) 0.042(3) 0.044(2) -0.003(2) 0.027(2) -0.006(2)
N1 0.0197(13) 0.0240(14) 0.0205(13) -0.0027(11) 0.0111(11) -0.0046(11)
N2 0.0254(15) 0.0285(16) 0.0232(14) -0.0050(12) 0.0125(12) -0.0031(13)
N3 0.0204(14) 0.0211(14) 0.0344(17) -0.0003(12) 0.0127(12) -0.0026(12)
I1 0.03247(15) 0.04783(18) 0.0726(2) 0.03588(17) 0.02782(15) 0.01392(13)
I2 0.02539(13) 0.03607(15) 0.05864(19) 0.01931(14) 0.00758(12) 0.00021(11)
Pt1 0.01769(6) 0.02050(6) 0.02151(6) -0.00146(5) 0.00877(4) -0.00406(5)
 
_geom_special_details
;
 All s.u.'s (except the s.u. in the dihedral angle between two l.s. planes)
 are estimated using the full covariance matrix.  The cell s.u.'s are taken
 into account individually in the estimation of s.u.'s in distances, angles
 and torsion angles; correlations between s.u.'s in cell parameters are only
 used when they are defined by crystal symmetry.  An approximate (isotropic)
 treatment of cell s.u.'s is used for estimating s.u.'s involving l.s. planes.
;
 
loop_
 _geom_bond_atom_site_label_1
 _geom_bond_atom_site_label_2
 _geom_bond_distance
 _geom_bond_site_symmetry_2
 _geom_bond_publ_flag
C1 N1 1.343(4) . ?
C1 N2 1.356(5) . ?
C1 Pt1 1.961(4) . ?
C2 C3 1.343(5) . ?
C2 N1 1.382(4) . ?
C2 H2 0.9500 . ?
C3 N2 1.382(5) . ?
C3 H3 0.9500 . ?
C4 N1 1.471(5) . ?
C4 C5 1.514(5) . ?
C4 H4A 0.9900 . ?
C4 H4B 0.9900 . ?
C5 C6 1.402(6) . ?
C5 C18 1.409(5) . ?
C6 C7 1.431(6) . ?
C6 C11 1.440(5) . ?
C7 C8 1.350(7) . ?
C7 H7 0.9500 . ?
C8 C9 1.416(7) . ?
C8 H8 0.9500 . ?
C9 C10 1.354(7) . ?
C9 H9 0.9500 . ?
C10 C11 1.434(6) . ?
C10 H10 0.9500 . ?
C11 C12 1.392(6) . ?
C12 C13 1.388(6) . ?
C12 H12 0.9500 . ?
C13 C14 1.425(6) . ?
C13 C18 1.442(5) . ?
C14 C15 1.356(7) . ?
C14 H14 0.9500 . ?
C15 C16 1.401(7) . ?
C15 H15 0.9500 . ?
C16 C17 1.355(7) . ?
C16 H16 0.9500 . ?
C17 C18 1.433(6) . ?
C17 H17 0.9500 . ?
C19 N2 1.462(5) . ?
C19 H19A 0.9800 . ?
C19 H19B 0.9800 . ?
C19 H19C 0.9800 . ?
C20 N3 1.332(5) . ?
C20 C21 1.374(7) . ?
C20 H20 0.9500 . ?
C21 C22 1.376(9) . ?
C21 H21 0.9500 . ?
C22 C23 1.357(9) . ?
C22 H22 0.9500 . ?
C23 C24 1.388(7) . ?
C23 H23 0.9500 . ?
C24 N3 1.329(5) . ?
C24 H24 0.9500 . ?
N3 Pt1 2.088(3) . ?
I1 Pt1 2.5732(3) . ?
I2 Pt1 2.6013(3) . ?
 
loop_
 _geom_angle_atom_site_label_1
 _geom_angle_atom_site_label_2
 _geom_angle_atom_site_label_3
 _geom_angle
 _geom_angle_site_symmetry_1
 _geom_angle_site_symmetry_3
 _geom_angle_publ_flag
N1 C1 N2 105.2(3) . . ?
N1 C1 Pt1 127.4(3) . . ?
N2 C1 Pt1 127.3(3) . . ?
C3 C2 N1 106.7(3) . . ?
C3 C2 H2 126.7 . . ?
N1 C2 H2 126.7 . . ?
C2 C3 N2 107.1(3) . . ?
C2 C3 H3 126.5 . . ?
N2 C3 H3 126.5 . . ?
N1 C4 C5 112.9(3) . . ?
N1 C4 H4A 109.0 . . ?
C5 C4 H4A 109.0 . . ?
N1 C4 H4B 109.0 . . ?
C5 C4 H4B 109.0 . . ?
H4A C4 H4B 107.8 . . ?
C6 C5 C18 121.1(3) . . ?
C6 C5 C4 119.2(4) . . ?
C18 C5 C4 119.6(4) . . ?
C5 C6 C7 123.3(4) . . ?
C5 C6 C11 118.9(4) . . ?
C7 C6 C11 117.9(4) . . ?
C8 C7 C6 121.3(4) . . ?
C8 C7 H7 119.4 . . ?
C6 C7 H7 119.4 . . ?
C7 C8 C9 120.8(4) . . ?
C7 C8 H8 119.6 . . ?
C9 C8 H8 119.6 . . ?
C10 C9 C8 120.5(4) . . ?
C10 C9 H9 119.7 . . ?
C8 C9 H9 119.7 . . ?
C9 C10 C11 120.8(4) . . ?
C9 C10 H10 119.6 . . ?
C11 C10 H10 119.6 . . ?
C12 C11 C10 121.7(4) . . ?
C12 C11 C6 119.6(4) . . ?
C10 C11 C6 118.7(4) . . ?
C13 C12 C11 122.0(4) . . ?
C13 C12 H12 119.0 . . ?
C11 C12 H12 119.0 . . ?
C12 C13 C14 122.3(4) . . ?
C12 C13 C18 119.0(4) . . ?
C14 C13 C18 118.7(4) . . ?
C15 C14 C13 121.3(4) . . ?
C15 C14 H14 119.3 . . ?
C13 C14 H14 119.3 . . ?
C14 C15 C16 120.3(5) . . ?
C14 C15 H15 119.9 . . ?
C16 C15 H15 119.9 . . ?
C17 C16 C15 121.0(5) . . ?
C17 C16 H16 119.5 . . ?
C15 C16 H16 119.5 . . ?
C16 C17 C18 121.4(4) . . ?
C16 C17 H17 119.3 . . ?
C18 C17 H17 119.3 . . ?
C5 C18 C17 123.5(4) . . ?
C5 C18 C13 119.2(4) . . ?
C17 C18 C13 117.3(4) . . ?
N2 C19 H19A 109.5 . . ?
N2 C19 H19B 109.5 . . ?
H19A C19 H19B 109.5 . . ?
N2 C19 H19C 109.5 . . ?
H19A C19 H19C 109.5 . . ?
H19B C19 H19C 109.5 . . ?
N3 C20 C21 122.1(5) . . ?
N3 C20 H20 118.9 . . ?
C21 C20 H20 118.9 . . ?
C20 C21 C22 119.3(5) . . ?
C20 C21 H21 120.4 . . ?
C22 C21 H21 120.4 . . ?
C23 C22 C21 118.5(5) . . ?
C23 C22 H22 120.7 . . ?
C21 C22 H22 120.7 . . ?
C22 C23 C24 119.8(5) . . ?
C22 C23 H23 120.1 . . ?
C24 C23 H23 120.1 . . ?
N3 C24 C23 121.6(5) . . ?
N3 C24 H24 119.2 . . ?
C23 C24 H24 119.2 . . ?
C1 N1 C2 110.9(3) . . ?
C1 N1 C4 121.9(3) . . ?
C2 N1 C4 127.0(3) . . ?
C1 N2 C3 110.2(3) . . ?
C1 N2 C19 124.4(3) . . ?
C3 N2 C19 125.0(3) . . ?
C24 N3 C20 118.7(4) . . ?
C24 N3 Pt1 123.3(3) . . ?
C20 N3 Pt1 117.5(3) . . ?
C1 Pt1 N3 174.88(14) . . ?
C1 Pt1 I1 87.72(10) . . ?
N3 Pt1 I1 88.98(9) . . ?
C1 Pt1 I2 92.03(10) . . ?
N3 Pt1 I2 91.76(9) . . ?
I1 Pt1 I2 172.401(14) . . ?
 
loop_
 _geom_torsion_atom_site_label_1
 _geom_torsion_atom_site_label_2
 _geom_torsion_atom_site_label_3
 _geom_torsion_atom_site_label_4
 _geom_torsion
 _geom_torsion_site_symmetry_1
 _geom_torsion_site_symmetry_2
 _geom_torsion_site_symmetry_3
 _geom_torsion_site_symmetry_4
 _geom_torsion_publ_flag
N1 C2 C3 N2 -0.1(5) . . . . ?
N1 C4 C5 C6 90.2(4) . . . . ?
N1 C4 C5 C18 -92.7(4) . . . . ?
C18 C5 C6 C7 179.3(3) . . . . ?
C4 C5 C6 C7 -3.7(5) . . . . ?
C18 C5 C6 C11 -1.9(5) . . . . ?
C4 C5 C6 C11 175.1(3) . . . . ?
C5 C6 C7 C8 177.1(4) . . . . ?
C11 C6 C7 C8 -1.7(6) . . . . ?
C6 C7 C8 C9 1.3(7) . . . . ?
C7 C8 C9 C10 0.5(7) . . . . ?
C8 C9 C10 C11 -1.9(7) . . . . ?
C9 C10 C11 C12 -177.0(4) . . . . ?
C9 C10 C11 C6 1.4(6) . . . . ?
C5 C6 C11 C12 -0.1(5) . . . . ?
C7 C6 C11 C12 178.8(3) . . . . ?
C5 C6 C11 C10 -178.5(3) . . . . ?
C7 C6 C11 C10 0.3(5) . . . . ?
C10 C11 C12 C13 179.3(4) . . . . ?
C6 C11 C12 C13 0.9(6) . . . . ?
C11 C12 C13 C14 -179.2(4) . . . . ?
C11 C12 C13 C18 0.3(6) . . . . ?
C12 C13 C14 C15 -178.7(4) . . . . ?
C18 C13 C14 C15 1.8(6) . . . . ?
C13 C14 C15 C16 -0.4(8) . . . . ?
C14 C15 C16 C17 -0.5(8) . . . . ?
C15 C16 C17 C18 0.0(7) . . . . ?
C6 C5 C18 C17 -177.5(4) . . . . ?
C4 C5 C18 C17 5.5(6) . . . . ?
C6 C5 C18 C13 3.1(5) . . . . ?
C4 C5 C18 C13 -174.0(3) . . . . ?
C16 C17 C18 C5 -178.0(4) . . . . ?
C16 C17 C18 C13 1.4(6) . . . . ?
C12 C13 C18 C5 -2.3(5) . . . . ?
C14 C13 C18 C5 177.2(4) . . . . ?
C12 C13 C18 C17 178.3(4) . . . . ?
C14 C13 C18 C17 -2.2(5) . . . . ?
N3 C20 C21 C22 0.9(8) . . . . ?
C20 C21 C22 C23 0.0(9) . . . . ?
C21 C22 C23 C24 0.1(9) . . . . ?
C22 C23 C24 N3 -1.1(9) . . . . ?
N2 C1 N1 C2 -0.3(4) . . . . ?
Pt1 C1 N1 C2 176.6(3) . . . . ?
N2 C1 N1 C4 -175.1(3) . . . . ?
Pt1 C1 N1 C4 1.8(5) . . . . ?
C3 C2 N1 C1 0.2(5) . . . . ?
C3 C2 N1 C4 174.7(4) . . . . ?
C5 C4 N1 C1 -177.6(3) . . . . ?
C5 C4 N1 C2 8.4(6) . . . . ?
N1 C1 N2 C3 0.2(4) . . . . ?
Pt1 C1 N2 C3 -176.7(3) . . . . ?
N1 C1 N2 C19 173.5(4) . . . . ?
Pt1 C1 N2 C19 -3.4(6) . . . . ?
C2 C3 N2 C1 0.0(5) . . . . ?
C2 C3 N2 C19 -173.3(4) . . . . ?
C23 C24 N3 C20 1.9(7) . . . . ?
C23 C24 N3 Pt1 -170.0(4) . . . . ?
C21 C20 N3 C24 -1.8(7) . . . . ?
C21 C20 N3 Pt1 170.6(4) . . . . ?
N1 C1 Pt1 I1 -88.3(3) . . . . ?
N2 C1 Pt1 I1 87.9(3) . . . . ?
N1 C1 Pt1 I2 84.1(3) . . . . ?
N2 C1 Pt1 I2 -99.7(3) . . . . ?
C24 N3 Pt1 I1 76.3(4) . . . . ?
C20 N3 Pt1 I1 -95.7(3) . . . . ?
C24 N3 Pt1 I2 -96.1(4) . . . . ?
C20 N3 Pt1 I2 91.9(3) . . . . ?
 
_diffrn_measured_fraction_theta_max    0.998
_diffrn_reflns_theta_full              32.06
_diffrn_measured_fraction_theta_full   0.998
_refine_diff_density_max    1.891
_refine_diff_density_min   -2.210
_refine_diff_density_rms    0.154
